# Supplementary material for: Comparison of the Safety and Efficacy of Ustekinumab and Vedolizumab in Patients with Crohn’s Disease: A Systematic Review and Meta-Analysis of Propensity Score Matched Cohort Studies
Source: Diseases. 2024 Nov 19;12(11):295. doi: 10.3390/diseases12110295 (PMC11593252; doi:10.3390/diseases12110295)
Supplement: Supplementary file 1 [file diseases-12-00295-s001.zip]

Archive with 1 entries (1 files):
- diseases-3277167-supplementary.pdf
